# Supplementary material for: Investigating the Relationship Between Ultra-Processed Food Consumption and Academic Performance in the Adolescent Population: The EHDLA Study
Source: Nutrients. 2025 Jan 31;17(3):524. doi: 10.3390/nu17030524 (PMC11819819; doi:10.3390/nu17030524)
Supplement: Supplementary file 1 [file nutrients-17-00524-s001.zip]

Archive with 1 entries (1 files):
- nutrients-3459854-supplementary.pdf
